# Supplementary material for: Urinary microRNAs as Prognostic Biomarkers for Predicting the Efficacy of Immune Checkpoint Inhibitors in Patients with Urothelial Carcinoma
Source: Cancers (Basel). 2025 Aug 13;17(16):2640. doi: 10.3390/cancers17162640 (PMC12385101; doi:10.3390/cancers17162640)
Supplement: Supplementary file 1 [file cancers-17-02640-s001.zip]

Archive with 1 entries (1 files):
- cancers-3747458-supplementary.pdf
